# Supplementary material for: Evidence of Human Parvovirus B19 Infection in the Post-Mortem Brain Tissue of the Elderly
Source: Viruses. 2018 Oct 25;10(11):582. doi: 10.3390/v10110582 (PMC6267580; doi:10.3390/v10110582)
Supplement: Supplementary file 1 [file viruses-10-00582-s001.zip]

Archive with 3 entries (3 files):
- Supplementary materials_S1_S2_S3/Figure S1.pdf
- Supplementary materials_S1_S2_S3/Figure S2.pdf
- Supplementary materials_S1_S2_S3/Figure S3.pdf
